# Supplementary material for: Dietary Tryptophan Supplementation Attenuates Lipopolysaccharide-Induced Acute Lung Injury in a Murine Model of Colitis
Source: Nutrients. 2026 Jun 23;18(13):2042. doi: 10.3390/nu18132042 (PMC13363077; doi:10.3390/nu18132042)
Supplement: Supplementary file 1 [file nutrients-18-02042-s001.zip]

Archive with 1 entries (1 files):
- nutrients-4334958-supplementary.pdf
